# Supplementary material for: Simultaneous enhanced efficiency and thermal stability in organic solar cells from a polymer acceptor additive
Source: Nat Commun. 2020 Mar 5;11:1218. doi: 10.1038/s41467-020-14926-5 (PMC7057953; doi:10.1038/s41467-020-14926-5)
Supplement: Supplementary file 5 — Source Data [file 41467_2020_14926_MOESM5_ESM.xlsx]

## Sheet: Tables
Table 1
		cell 1	cell 2	cell 3	cell 4	cell 5	cell 6	cell 7	cell 8
	PM6:BTTT-2Cl	13.6019	13.83	13.1977	12.5887	13.6218	13.722	13.2301	12.5482
		cell 1	cell 2	cell 3	cell 4	cell 5	cell 6	cell 7	cell 8
	PM6:BTTT-2Cl (w 1%PZ1)	15.096	15.0329	14.4542	14.1665	14.8869	14.9919	14.4688	14.2649
Table S2										--	--	--				--
										--	--	--
	PM6:BTTT-2Cl	cell 1	cell 2	cell 3	cell 4	cell 5	cell 6	cell 7	cell 8					--	--	--
	1000rpm	12.05	12.49	13.04	12.82	12.7	12.28	12.25	12.47					--
	PM6:BTTT-2Cl	cell 1	cell 2	cell 3	cell 4	cell 5	cell 6	cell 7	cell 8
	1500rpm	13.6	13.83	13.2	12.59	13.62	13.72	13.23	12.55
														--
	PM6:BTTT-2Cl	cell 1	cell 2	cell 3	cell 4	cell 5	cell 6	cell 7	cell 8
	2000rpm	13.05	13.55	13.46	13.41	13.36	13.28	12.91	13.71
	PM6:BTTT-2Cl	cell 1	cell 2	cell 3	cell 4	cell 5	cell 6	cell 7	cell 8
	2500rpm	13.04	12.42	13.12	11.75	12.11	12.81	12.3	12.08
	PM6:BTTT-2Cl	cell 1	cell 2	cell 3	cell 4	cell 5	cell 6	cell 7	cell 8
	3000rpm	11.06	11.41	11.64	11.94	12.1	11.56	11.74	11.99
Table S3
		cell 1	cell 2	cell 3	cell 4	cell 5	cell 6	cell 7	cell 8
	PM6:BTTT-2Cl (w 0.5%PZ1)	13.4528	13.0866	13.2149	13.8533	13.3534	13.2703	13.2384	13.7421
		cell 1	cell 2	cell 3	cell 4	cell 5	cell 6	cell 7	cell 8
	PM6:BTTT-2Cl (w 1.5%PZ1)	14.0452	13.7781	13.3721	13.105	14.2739	13.7725	13.2111	12.9849
		cell 1	cell 2	cell 3	cell 4	cell 5	cell 6	cell 7	cell 8
	PM6:BTTT-2Cl (w 2.0%PZ1)	12.338	12.4668	11.562	12.0718	12.4272	12.3335	11.0488	12.3154
	PM6:BTTT-2Cl (w 4.0%PZ1)	cell 1	cell 2	cell 3	cell 4	cell 5	cell 6	cell 7	cell 8
		10.9965	10.8662	10.549	11.6798	10.9136	10.6033	11.0008	11.5353
	PM6:BTTT-2Cl (w 8.0%PZ1)	cell 1	cell 2	cell 3	cell 4	cell 5	cell 6	cell 7	cell 8
		11.3542	10.041	9.75573	10.4321	11.3855	9.88414	9.68197	9.98154
	PM6:BTTT-2Cl (w 16%PZ1)	cell 1	cell 2	cell 3	cell 4	cell 5	cell 6	cell 7	cell 8
		8.01691	7.91295	7.91295	7.86458	8.24894	7.85953	7.84001	7.71769
	PM6:BTTT-2Cl (w 32%PZ1)	cell 1	cell 2	cell 3	cell 4	cell 5	cell 6	cell 7	cell 8
		7.53529	7.37112	7.61369	7.47873	7.40553	7.34459	7.54759	7.25263
Table S4
	PM6:BTTT-2Cl (w 1%PZ1)	cell 1	cell 2	cell 3	cell 4	cell 5	cell 6	cell 7	cell 8
	1000rpm	13.33	12.69	12.96	13.19	13.27	12.75	12.67	13.05
	PM6:BTTT-2Cl (w 1%PZ1)	cell 1	cell 2	cell 3	cell 4	cell 5	cell 6	cell 7	cell 8
	1300rpm	13.18	13.57	12.9	13.84	13.74	13.25	13.45	13.37
	PM6:BTTT-2Cl (w 1%PZ1)	cell 1	cell 2	cell 3	cell 4	cell 5	cell 6	cell 7	cell 8
	1500rpm	13.57	13.89	14.12	13.65	14.08	13.97	13.93	13.69
	PM6:BTTT-2Cl (w 1%PZ1)	cell 1	cell 2	cell 3	cell 4	cell 5	cell 6	cell 7	cell 8
	1800rpm	14.08	14.54	14.38	14.33	14.12	14.17	14.62	14.32
	PM6:BTTT-2Cl (w 1%PZ1)	cell 1	cell 2	cell 3	cell 4	cell 5	cell 6	cell 7	cell 8
	2000rpm	15.1	15.03	14.45	14.17	14.89	14.99	14.47	14.26
	PM6:BTTT-2Cl (w 1%PZ1)	cell 1	cell 2	cell 3	cell 4	cell 5	cell 6	cell 7	cell 8
	2500rpm	14.18	13.25	13.52	14.1	13.31	13.82	13.43	13.12
	PM6:BTTT-2Cl (w 1%PZ1)	cell 1	cell 2	cell 3	cell 4	cell 5	cell 6	cell 7	cell 8
	3000rpm	12.53	12.88	13.48	13.19	13.87	13.7	13.24	13.06
	PM6:BTTT-2Cl (w 1%PZ1)	cell 1	cell 2	cell 3	cell 4	cell 5	cell 6	cell 7	cell 8
	3500rpm	12.07	12.51	12.79	12.92	12.41	12.78	12.89	12.16
Table S7
		cell 1	cell 2	cell 3	cell 4	cell 5	cell 6	cell 7	cell 8
	PM6:Y6	15.16	14.84	15.07	15.53	15.38	15.25	15.36	15.22
		cell 1	cell 2	cell 3	cell 4	cell 5	cell 6	cell 7	cell 8
	PM6:Y6 (w 1%PZ1)	15.35	15.14	16.08	15.98	15.67	15.77	15.91	15.7
		cell 1	cell 2	cell 3	cell 4	cell 5	cell 6	cell 7	cell 8
	PM6:Y6 (w 1.5%PZ1)	14.61	14.48	14.26	14.62	14.39	14.35	14.47	14.55
	PM6:Y6 (w 2.0%PZ1)	cell 1	cell 2	cell 3	cell 4	cell 5	cell 6	cell 7	cell 8
		13.98	14.69	14.27	14.88	14.67	14.34	14.17	14.52
		cell 1	cell 2	cell 3	cell 4	cell 5	cell 6	cell 7	cell 8
	PM6:Y6 (w 4.0%PZ1)	13.42	13.1	12.78	13.16	12.86	13.26	13.42	13.32
Table S8
		cell 1	cell 2	cell 3	cell 4	cell 5	cell 6	cell 7	cell 8
	J71:ITIC	9.86	9.92	10.04	10.04	10.12	10.18	10.01	10.09
		cell 1	cell 2	cell 3	cell 4	cell 5	cell 6	cell 7	cell 8
	J71:ITIC (w 1%PZ1)	10.83	10.74	10.47	10.38	10.03	10.41	10.17	10.19
		cell 1	cell 2	cell 3	cell 4	cell 5	cell 6	cell 7	cell 8
	J71:ITIC (w 1.5%PZ1)	10.35	9.94	10.31	10.14	9.85	10.06	10.05	10.01
		cell 1	cell 2	cell 3	cell 4	cell 5	cell 6	cell 7	cell 8
	J71:ITIC (w 2.0%PZ1)	9.44	9.18	9.22	9.59	9.4	9.92	9.78	9.77
		cell 1	cell 2	cell 3	cell 4	cell 5	cell 6	cell 7	cell 8
	J71:ITIC (w 4.0%PZ1)	7.55	7.76	8.21	8.22	7.89	7.83	8.12	8.05
Table S9
		cell 1	cell 2	cell 3	cell 4	cell 5	cell 6	cell 7	cell 8
	PTB7-Th:PC70BM	8.19	8.26	8.33	8.31	7.95	8.04	8.15	8.43
		cell 1	cell 2	cell 3	cell 4	cell 5	cell 6	cell 7	cell 8
	PTB7-Th:PC70BM (w 1%PZ1)	8.63	8.23	8.88	8.71	8.49	8.61	8.64	8.54
		cell 1	cell 2	cell 3	cell 4	cell 5	cell 6	cell 7	cell 8
	PTB7-Th:PC70BM (w 1.5%PZ1)	7.34	7.92	8.05	8.11	7.64	7.93	7.55	7.41
		cell 1	cell 2	cell 3	cell 4	cell 5	cell 6	cell 7	cell 8
	PTB7-Th:PC70BM (w 2.0%PZ1)	8.17	7.37	8.04	7.92	7.64	7.88	7.49	7.95
		cell 1	cell 2	cell 3	cell 4	cell 5	cell 6	cell 7	cell 8
	PTB7-Th:PC70BM (w 4.0%PZ1)	6.16	6.21	6.63	6.42	6.45	6.24	6.65	6.2
Table S10
		cell 1	cell 2	cell 3	cell 4	cell 5	cell 6	cell 7	cell 8
	BDT-3T-R:PC70BM	6.31	6.86	6.74	6.54	6.28	6.49	6.42	6.53
		cell 1	cell 2	cell 3	cell 4	cell 5	cell 6	cell 7	cell 8
	BDT-3T-R:PC70BM (w 1%PZ1)	7.03	6.97	6.89	7.11	7.04	6.86	6.94	7.05
		cell 1	cell 2	cell 3	cell 4	cell 5	cell 6	cell 7	cell 8
	BDT-3T-R:PC70BM (w 1.5%PZ1)	6.07	6.26	6.13	5.94	6.09	6.01	6.13	6.14
		cell 1	cell 2	cell 3	cell 4	cell 5	cell 6	cell 7	cell 8
	BDT-3T-R:PC70BM (w 2.0%PZ1)	4.46	4.77	5.2	5.07	5.12	5.31	4.99	4.91
		cell 1	cell 2	cell 3	cell 4	cell 5	cell 6	cell 7	cell 8
	BDT-3T-R:PC70BM (w 4.0%PZ1)	4.01	4.29	3.87	3.91	4.18	4.07	4.15	3.65

## Sheet: Figure 2D
Figure 2D without PZ1 150 oC
	Data 1	cell 1	cell 2	cell 3	cell 4	cell 5	cell 6	cell 7	cell 8
		13.18	13.56	12.87	12.89	13.6	13.64	13.04	13.67
	Data 2	cell 1	cell 2	cell 3	cell 4	cell 5	cell 6	cell 7	cell 8
		9.58	9.72	9.1	9.64	9.464	9.49	9.36	9.328
	Data 3	cell 1	cell 2	cell 3	cell 4	cell 5	cell 6	cell 7	cell 8
		9.75	9.84	9.89	10.16	9.8	10.75	10.26	10.22
	Data 4	cell 1	cell 2	cell 3	cell 4	cell 5	cell 6	cell 7	cell 8
		8.73	8.95	9.31	9.42	9.53	9.24	9.06	9.14
	Data 5	cell 1	cell 2	cell 3	cell 4	cell 5	cell 6	cell 7	cell 8
		8.41	8.37	8.43	8.22	8.56	8.29	8.06	8.45
	Data 6	cell 1	cell 2	cell 3	cell 4	cell 5	cell 6	cell 7	cell 8
		7.12	6.49	6.78	6.92	6.75	6.7	7.24	6.85
	Data 7	cell 1	cell 2	cell 3	cell 4	cell 5	cell 6	cell 7	cell 8
		6.35	5.77	5.78	6.85	6.65	7.02	7.12	6.03
Figure 2D without PZ1 110 oC
	Data 1	cell 1	cell 2	cell 3	cell 4	cell 5	cell 6	cell 7	cell 8
		13.15	13.74	13.26	13.37	12.98	13.16	13.65	13.35
	Data 2	cell 1	cell 2	cell 3	cell 4	cell 5	cell 6	cell 7	cell 8
		12.3	12.77	12.26	13.11	12.27	12.48	12.37	12.96
	Data 3	cell 1	cell 2	cell 3	cell 4	cell 5	cell 6	cell 7	cell 8
		12.24	12.37	12.92	12.52	12.17	12.27	12.52	12.63
	Data 4	cell 1	cell 2	cell 3	cell 4	cell 5	cell 6	cell 7	cell 8
		11.25	11.13	11.02	10.38	10.77	10.51	10.57	11.09
	Data 5	cell 1	cell 2	cell 3	cell 4	cell 5	cell 6	cell 7	cell 8
		8.54	9.22	9.16	8.7	9.18	9.31	8.48	8.63
	Data 6	cell 1	cell 2	cell 3	cell 4	cell 5	cell 6	cell 7	cell 8
		5.14	5.5	5.12	3.83	5.43	3.98	4.38	4.49
Figure 2D with PZ1 150 oC
	Data 1	cell 1	cell 2	cell 3	cell 4	cell 5	cell 6	cell 7	cell 8
		14.66	14.91	14.23	14.79	14.92	14.26	14.13	14.51
	Data 2	cell 1	cell 2	cell 3	cell 4	cell 5	cell 6	cell 7	cell 8
		14.13	13.93	13.34	14.18	13.63	13.75	14	13.58
	Data 3	cell 1	cell 2	cell 3	cell 4	cell 5	cell 6	cell 7	cell 8
		14.17	14.32	13.56	13.98	13.96	13.39	13.57	13.62
	Data 4	cell 1	cell 2	cell 3	cell 4	cell 5	cell 6	cell 7	cell 8
		14.24	14.11	13.79	13.5	13.45	14.26	14.08	14.02
	Data 5	cell 1	cell 2	cell 3	cell 4	cell 5	cell 6	cell 7	cell 8
		13.46	13.83	12.84	13.15	12.88	13.542	13.31	13.26
	Data 6	cell 1	cell 2	cell 3	cell 4	cell 5	cell 6	cell 7	cell 8
		12.52	13.7	12.87	13.04	13.63	13.5	13.24	13.43
	Data 7	cell 1	cell 2	cell 3	cell 4	cell 5	cell 6	cell 7	cell 8
		13.04	12.7	12.73	13.32	12.63	13.17	12.31	12.93
	Data 8	cell 1	cell 2	cell 3	cell 4	cell 5	cell 6	cell 7	cell 8
		13.04	12.56	12.33	12.46	13.18	12.46	12.63	12.81
Figure 2D with PZ1 110 oC
	Data 1	cell 1	cell 2	cell 3	cell 4	cell 5	cell 6	cell 7	cell 8
		14.97	14.46	14.26	14.15	14.17	14.33	14.46	14.3
	Data 2	cell 1	cell 2	cell 3	cell 4	cell 5	cell 6	cell 7	cell 8
		14.89	14.11	14.53	14.24	14.52	14.64	14.47	14.63
	Data 3	cell 1	cell 2	cell 3	cell 4	cell 5	cell 6	cell 7	cell 8
		14.46	14.01	14.18	13.82	14.21	14.41	13.98	14.65
	Data 4	cell 1	cell 2	cell 3	cell 4	cell 5	cell 6	cell 7	cell 8
		13.63	13.72	14.38	14.19	14.2	13.95	13.99	14.12
	Data 5	cell 1	cell 2	cell 3	cell 4	cell 5	cell 6	cell 7	cell 8
		13.66	13.61	13.98	14.31	14.19	14.17	14.05	14
	Data 6	cell 1	cell 2	cell 3	cell 4	cell 5	cell 6	cell 7	cell 8
		14.42	14.43	14.16	13.68	13.85	14.17	14.41	14.32
	Data 7	cell 1	cell 2	cell 3	cell 4	cell 5	cell 6	cell 7	cell 8
		14.04	13.79	13.27	13.18	12.98	13.67	13.53	13.72

## Sheet: Figure 4
Figure 4A
	Data 1	cell 1	cell 2	cell 3	cell 4	cell 5	cell 6	cell 7	cell 8
		14.58	14.48	14.61	14.71	14.58	14.26	14.68	15.04
	Data 2	cell 1	cell 2	cell 3	cell 4	cell 5	cell 6	cell 7	cell 8
		14.49	13.96	14.29	14.24	14.58	13.58	14.67	14.48
	Data 3	cell 1	cell 2	cell 3	cell 4	cell 5	cell 6	cell 7	cell 8
		14.22	14.4	14.14	14.24	14.38	14.26	14.33	14.12
	Data 4	cell 1	cell 2	cell 3	cell 4	cell 5	cell 6	cell 7	cell 8
		13.71	13.88	13.64	13.73	13.42	13.06	13.58	13.92
	Data 5	cell 1	cell 2	cell 3	cell 4	cell 5	cell 6	cell 7	cell 8
		13.46	13.49	13.71	13.02	13.68	13.52	13.12	13.76
	Data 6	cell 1	cell 2	cell 3	cell 4	cell 5	cell 6	cell 7	cell 8
		13.06	13.26	13.37	13.8	13.24	13.24	13.76	13.46
	Data 7	cell 1	cell 2	cell 3	cell 4	cell 5	cell 6	cell 7	cell 8
		13.37	13.2	12.89	13.49	13.32	13.36	13.02	13.48
Figure 4B
	Data 1	cell 1	cell 2	cell 3	cell 4	cell 5	cell 6	cell 7	cell 8
		14.47	14.38	14.51	14.6	14.91	14.77	14.36	14.71
	Data 2	cell 1	cell 2	cell 3	cell 4	cell 5	cell 6	cell 7	cell 8
		14.43	14.08	14.29	14.23	14.51	14.17	14.47	14.58
	Data 3	cell 1	cell 2	cell 3	cell 4	cell 5	cell 6	cell 7	cell 8
		14.58	14.34	14.32	13.82	14.87	14.31	14.08	13.95
	Data 4	cell 1	cell 2	cell 3	cell 4	cell 5	cell 6	cell 7	cell 8
		14.29	14.1	13.76	14.09	14.59	14.25	13.45	14.26
Figure 4C
	Data 1	cell 1	cell 2	cell 3	cell 4	cell 5	cell 6	cell 7	cell 8
		14.58	14.48	14.61	14.71	14.58	14.26	14.68	15.04
	Data 2	cell 1	cell 2	cell 3	cell 4	cell 5	cell 6	cell 7	cell 8
		14.51	13.82	14.47	14.23	14.43	13.95	14.29	14.58
	Data 3	cell 1	cell 2	cell 3	cell 4	cell 5	cell 6	cell 7	cell 8
		14.38	14.31	14.08	13.95	14.08	14.21	14.32	13.92
	Data 4	cell 1	cell 2	cell 3	cell 4	cell 5	cell 6	cell 7	cell 8
		14.09	13.96	13.5	14.08	13.89	13.75	13.45	13.41

## Sheet: Figure S12
Figure S12 A (Voc)
		cell 1	cell 2	cell 3	cell 4	cell 5	cell 6	cell 7	cell 8
	PM6:BTTT-2Cl (Voc)	0.89935	0.89554	0.90046	0.89753	0.89756	0.89592	0.9002	0.89761
		cell 1	cell 2	cell 3	cell 4	cell 5	cell 6	cell 7	cell 8
	PM6:BTTT-2Cl (w 0.5%PZ1)	0.90065	0.90001	0.90467	0.89278	0.90096	0.9002	0.90221	0.89654
		cell 1	cell 2	cell 3	cell 4	cell 5	cell 6	cell 7	cell 8
	PM6:BTTT-2Cl (w 1.0%PZ1)	0.90431	0.90324	0.90644	0.90372	0.90591	0.90199	0.90513	0.90275
		cell 1	cell 2	cell 3	cell 4	cell 5	cell 6	cell 7	cell 8
	PM6:BTTT-2Cl (w 1.5%PZ1)	0.90335	0.90245	0.90399	0.90434	0.90555	0.90735	0.90397	0.90328
		cell 1	cell 2	cell 3	cell 4	cell 5	cell 6	cell 7	cell 8
	PM6:BTTT-2Cl (w 2.0%PZ1)	0.90132	0.90178	0.89796	0.89799	0.90088	0.9019	0.89552	0.89783
		cell 1	cell 2	cell 3	cell 4	cell 5	cell 6	cell 7	cell 8
	PM6:BTTT-2Cl (w 4.0%PZ1)	0.89859	0.89727	0.89771	0.89962	0.89023	0.89148	0.8999	0.89638
		cell 1	cell 2	cell 3	cell 4	cell 5	cell 6	cell 7	cell 8
	PM6:BTTT-2Cl (w 8.0%PZ1)	0.89915	0.89854	0.89778	0.89761	0.89638	0.89687	0.89894	0.89011
		cell 1	cell 2	cell 3	cell 4	cell 5	cell 6	cell 7	cell 8
	PM6:BTTT-2Cl (w 16%PZ1)	0.90254	0.90189	0.90189	0.89877	0.90387	0.90547	0.90547	0.89877
		cell 1	cell 2	cell 3	cell 4	cell 5	cell 6	cell 7	cell 8
	PM6:BTTT-2Cl (w 32%PZ1)	0.89867	0.89839	0.89811	0.89614	0.89629	0.89856	0.89319	0.89847
Figure S12 B (Jsc)
		cell 1	cell 2	cell 3	cell 4	cell 5	cell 6	cell 7	cell 8
	PM6:BTTT-2Cl	23.61	23.8	23.58	22.91	23.74	23.43	23.5	22.65
		cell 1	cell 2	cell 3	cell 4	cell 5	cell 6	cell 7	cell 8
	PM6:BTTT-2Cl (w 0.5%PZ1)	23	23	22.96	23.79	23.12	23.34	22.96	23.41
		cell 1	cell 2	cell 3	cell 4	cell 5	cell 6	cell 7	cell 8
	PM6:BTTT-2Cl (w 1.0%PZ1)	24.58	24.86	24.33	24.27	24.42	24.93	24.42	24.53
		cell 1	cell 2	cell 3	cell 4	cell 5	cell 6	cell 7	cell 8
	PM6:BTTT-2Cl (w 1.5%PZ1)	23.29	23.22	22.51	22.48	23.64	23.23	22.47	22.32
		cell 1	cell 2	cell 3	cell 4	cell 5	cell 6	cell 7	cell 8
	PM6:BTTT-2Cl (w 2.0%PZ1)	22.55	22.98	21.93	22.17	22.64	22.75	21.21	22.65
		cell 1	cell 2	cell 3	cell 4	cell 5	cell 6	cell 7	cell 8
	PM6:BTTT-2Cl (w 4.0%PZ1)	21.62	21.41	21.29	22.14	21.61	21.16	21.85	22.18
		cell 1	cell 2	cell 3	cell 4	cell 5	cell 6	cell 7	cell 8
	PM6:BTTT-2Cl (w 8.0%PZ1)	22.95	22.57	22.29	22.9	22.82	22.45	22.23	22.21
		cell 1	cell 2	cell 3	cell 4	cell 5	cell 6	cell 7	cell 8
	PM6:BTTT-2Cl (w 16%PZ1)	22.2	21.85	21.85	21.5	22.27	21.56	21.56	21.26
		cell 1	cell 2	cell 3	cell 4	cell 5	cell 6	cell 7	cell 8
	PM6:BTTT-2Cl (w 32%PZ1)	19.62	19.39	19.85	19.9	19.57	19.31	19.85	19.55
Figure S12 C (Fill Factor)
		cell 1	cell 2	cell 3	cell 4	cell 5	cell 6	cell 7	cell 8
	PM6:BTTT-2Cl	64.36	65.19	62.47	61.51	64.94	65.37	62.54	61.72
		cell 1	cell 2	cell 3	cell 4	cell 5	cell 6	cell 7	cell 8
	PM6:BTTT-2Cl (w 0.5%PZ1)	64.94	63.21	63.63	65.53	64.12	63.16	63.92	65.49
		cell 1	cell 2	cell 3	cell 4	cell 5	cell 6	cell 7	cell 8
	PM6:BTTT-2Cl (w 1.0%PZ1)	67.9	66.95	65.53	64.59	67.288	66.67	65.46	64.42
		cell 1	cell 2	cell 3	cell 4	cell 5	cell 6	cell 7	cell 8
	PM6:BTTT-2Cl (w 1.5%PZ1)	66.77	65.74	65.7	64.45	66.68	65.35	65.04	64.42
		cell 1	cell 2	cell 3	cell 4	cell 5	cell 6	cell 7	cell 8
	PM6:BTTT-2Cl (w 2.0%PZ1)	60.71	60.16	58.71	60.63	60.93	60.11	58.17	60.56
		cell 1	cell 2	cell 3	cell 4	cell 5	cell 6	cell 7	cell 8
	PM6:BTTT-2Cl (w 4.0%PZ1)	56.61	56.56	55.2	58.64	56.73	56.21	55.96	58.02
		cell 1	cell 2	cell 3	cell 4	cell 5	cell 6	cell 7	cell 8
	PM6:BTTT-2Cl (w 8.0%PZ1)	55.03	49.52	48.75	50.75	55.66	49.09	48.45	50.49
		cell 1	cell 2	cell 3	cell 4	cell 5	cell 6	cell 7	cell 8
	PM6:BTTT-2Cl (w 16%PZ1)	40.01	40.16	40.16	40.69	40.98	40.26	40.16	40.39
		cell 1	cell 2	cell 3	cell 4	cell 5	cell 6	cell 7	cell 8
	PM6:BTTT-2Cl (w 32%PZ1)	42.75	42.31	42.71	41.94	42.22	42.34	42.57	41.29

## Sheet: Figure S19
Figure S19
	Data 1	cell 1	cell 2	cell 3	cell 4	cell 5	cell 6	cell 7	cell 8
		14.13	14.78	14.56	14.81	14.34	14.2	14.51	14.33
	Data 2	cell 1	cell 2	cell 3	cell 4	cell 5	cell 6	cell 7	cell 8
		14.83	14.28	14.23	14.61	14.42	14.27	14.74	14.17
	Data 3	cell 1	cell 2	cell 3	cell 4	cell 5	cell 6	cell 7	cell 8
		13.82	13.28	14.09	13.82	13.65	13.21	13.37	13.66
	Data 4	cell 1	cell 2	cell 3	cell 4	cell 5	cell 6	cell 7	cell 8
		14.37	14.4	14.16	13.49	13.86	13.52	14.28	14.4
	Data 5	cell 1	cell 2	cell 3	cell 4	cell 5	cell 6	cell 7	cell 8
		14.04	14.29	14.07	13.75	13.72	13.98	13.75	14.38
	Data 6	cell 1	cell 2	cell 3	cell 4	cell 5	cell 6	cell 7	cell 8
		13.94	13.79	14.11	13.71	13.63	13.28	13.59	13.97
	Data 7	cell 1	cell 2	cell 3	cell 4	cell 5	cell 6	cell 7	cell 8
		13.96	13.49	13.77	13.51	13.94	13.79	13.75	13.58
	Data 8	cell 1	cell 2	cell 3	cell 4	cell 5	cell 6	cell 7	cell 8
		13.86	13.6	13.12	13.57	13.19	13.24	13.73	13.59
	Data 9	cell 1	cell 2	cell 3	cell 4	cell 5	cell 6	cell 7	cell 8
		13.07	12.6	13.27	13.14	12.85	12.77	13.24	12.96
	Data 10	cell 1	cell 2	cell 3	cell 4	cell 5	cell 6	cell 7	cell 8
		14.15	13.56	13.82	14.06	13.66	13.55	13.41	13.91
	Data 11	cell 1	cell 2	cell 3	cell 4	cell 5	cell 6	cell 7	cell 8
		12.6	13.08	13.11	12.07	12.75	12.26	12.81	12.87
	Data 12	cell 1	cell 2	cell 3	cell 4	cell 5	cell 6	cell 7	cell 8
		12.76	13.57	12.71	13.42	13.2	13	13.4	13.16
	Data 13	cell 1	cell 2	cell 3	cell 4	cell 5	cell 6	cell 7	cell 8
		13	13.35	12.58	12.86	13.19	12.89	13.02	13.07
	Data 14	cell 1	cell 2	cell 3	cell 4	cell 5	cell 6	cell 7	cell 8
		12.91	12.68	13.22	12.32	13.11	13.29	12.46	12.88
	Data 15	cell 1	cell 2	cell 3	cell 4	cell 5	cell 6	cell 7	cell 8
		12.65	12.4	12.56	12.78	12.99	12.9	12.81	12.88
